# Supplementary material for: Spatiotemporal establishment of dense bacterial colonies growing on hard agar
Source: eLife. 2019 Mar 11;8:e41093. doi: 10.7554/eLife.41093 (PMC6411370; doi:10.7554/eLife.41093)
Supplement: Figure 1—source data 1. [file elife-41093-fig1-data1.xlsx]

## Sheet: Figure 1 Data
	DATA for Fig. 1F in the paper				DATA for Fig. 1G in the paper, colony profile at various time									DATA for Fig. 1H in the paper					DATA for Fig. 1I in the paper
	t (h)	first layer R (μm)	second layer R (μm)		t = 16.2h		t = 20.7h		t = 24.6h		t = 28.5h			time (h)	R (μm)	time (h)	H (μm)		λ (1/h)	VR (μm/h)	error bar	λ (1/h)	VH (μm/h)	error bar
	3.1667	1.8351	0		x (μm)	y (μm)	x (μm)	y (μm)	x (μm)	y (μm)	x (μm)	y (μm)		18.0333	219.1	13.4167	12.3537		0.9933	39.98	1.0325	0.9933	12.1	0.89
	3.3333	0.8207	0		-147.043	-0.0485	-308.501	-0.0385	-526.182	-0.041	-693.407	-0.0031		20.1667	314.3	14.6667	19.8588		0.9115	37.095	1.495	0.9115	14.63	0.475
	3.5	2.6804	0		-144.16	0.1777	-305.618	1.4333	-523.299	2.252	-690.524	0.9548		22.3333	412.3	16.1667	33.3142		0.8789	38.39	1.7	0.8789	13.16	0.73
	3.6667	2.3692	0		-141.276	0.5411	-302.735	2.905	-520.416	4.545	-687.641	2.1873		20.0667	308.5	18.0333	62.5504		0.8547	31.7	2.01	0.8547	13.88	0.96
	3.8333	2.4621	0		-138.393	1.0418	-299.852	4.2395	-517.533	6.9753	-684.758	4.3809		21.3667	373.4	20.1667	95.1642		0.8387	29.115	0.62	0.8387	13.16	0.68
	4	2.6804	0		-135.51	1.5425	-296.969	5.2993	-514.649	9.5429	-681.875	6.5745		22.8167	446.9	22.3333	122.549		0.689	22.22	0.5575	0.689	10.74	1.605
	4.1667	3.2828	0		-132.627	2.3179	-294.085	6.2219	-511.766	10.8749	-678.991	8.9053		24.5667	526.2	20.0667	84.5736		0.6786	26.645	0.395	0.6786	10.72	0.72
	4.3333	2.5953	0		-129.744	3.2305	-291.202	7.2818	-508.883	13.4425	-676.108	11.3735		26.7833	614.1	21.3667	104.722		0.6051	21.345	1.1075	0.6051	11.09	0.955
	4.5	2.3692	0		-126.86	4.0058	-288.319	8.4789	-506	14.7744	-673.225	13.8417		28.9167	702.1	22.8167	118.428		0.4797	15.9	1.145	0.4797	10.43	1.745
	4.6667	3.9073	0		-123.977	4.9184	-285.436	9.5388	-503.117	15.9691	-670.342	16.3098		27.1333	640.1	24.5667	130.615
	4.8333	1.1606	0		-121.094	5.831	-282.553	10.7359	-500.233	17.1637	-667.459	18.9153		28.45	693.4	26.7833	143.44
	5	4.1579	0		-118.211	6.6063	-279.67	11.9331	-497.35	18.4957	-664.575	21.5207		29.9167	754	28.9167	152.888
	5.1667	4.5448	0		-115.328	7.5189	-276.786	12.993	-494.467	19.6903	-661.692	23.0278		31.5667	830.4	27.1333	167.838
	5.3333	5.5054	0		-112.444	8.2942	-273.903	14.0528	-491.584	20.7477	-658.809	24.3977		31.6333	847.7	28.45	173.764
	5.5	5.0369	0		-109.561	8.9322	-271.02	15.25	-488.701	21.805	-655.926	25.9048		33.7833	944.2	29.9167	179.734
	5.6667	5.7449	0		-106.678	9.8448	-268.137	16.4471	-485.818	22.9997	-653.043	27.2746		35.85	1014.9	31.5667	180.643
	5.8333	5.8032	0		-103.795	10.6202	-265.253	17.6443	-482.934	24.0571	-650.159	28.5071				31.6333	172.36
	6	5.9181	0		-100.912	11.2582	-262.37	18.8415	-480.051	25.2517	-647.276	29.8769				33.7833	181.296
	6.1667	6.2503	0		-98.0285	11.8962	-259.487	20.0386	-477.168	26.4464	-644.393	31.1094				35.85	190.112
	6.3333	6.4099	0.6701		-95.1453	12.8088	-256.604	21.0985	-474.285	27.5037	-641.51	32.4792
	6.5	7.4166	0		-92.2621	13.5841	-253.721	22.2956	-471.402	28.6984	-638.627	33.9863
	6.6667	7.829	0		-89.3789	14.3594	-250.838	23.4928	-468.518	29.7557	-635.744	35.2188
	6.8333	8.1107	0		-86.4957	15.272	-247.954	24.69	-465.635	30.8131	-632.86	36.314
	7	8.4761	0		-83.6125	16.1846	-245.071	25.8871	-462.752	31.8704	-629.977	37.4093
	7.1667	8.9778	0		-80.7293	16.9599	-242.188	27.0843	-459.869	33.0651	-627.094	38.3672
	7.3333	9.4766	0		-77.8461	17.8726	-239.305	28.2814	-456.986	34.1225	-624.211	39.4624
	7.5	10.1072	0		-74.963	18.7852	-236.422	29.4786	-454.103	35.0425	-621.327	40.5576
	7.6667	10.5634	0		-72.0798	19.6978	-233.538	30.6758	-451.219	35.9626	-618.444	41.5155
	7.8333	11.3423	0		-69.1966	20.4731	-230.655	31.8729	-448.336	36.8826	-615.561	42.3362
	8	11.3324	0		-66.3134	21.3857	-227.772	32.9328	-445.453	37.8027	-612.678	43.1568
	8.1667	12.1729	0		-63.4302	22.161	-224.889	33.9926	-442.57	38.7228	-609.795	44.1147
	8.3333	12.6345	0		-60.547	22.9363	-222.006	35.0525	-439.687	39.7801	-606.912	44.9354
	8.5	13.5685	0		-57.6638	23.7116	-219.123	36.1124	-436.803	40.7002	-604.028	45.756
	8.6667	13.8631	0		-54.7806	24.3496	-216.239	37.3095	-433.92	41.6203	-601.145	46.5766
	8.8333	15.0958	0		-51.8974	24.9877	-213.356	38.5067	-431.037	42.403	-598.262	47.3972
	9	16.0334	0		-49.0142	25.763	-210.473	39.7039	-428.154	43.3231	-595.379	48.0806
	9.1667	16.5841	1.1606		-46.131	26.401	-207.59	40.901	-425.271	44.1059	-592.496	48.7639
	9.3333	17.4612	0.4738		-43.2479	27.039	-204.707	41.8236	-422.387	45.0259	-589.612	49.4472
	9.5	18.5158	0.6701		-40.3647	27.8143	-201.823	42.8834	-419.504	45.8087	-586.729	50.1306
	9.6667	19.5538	0.9477		-37.4815	28.4523	-198.94	43.806	-416.621	46.3169	-583.846	50.8139
	9.8333	20.5939	0		-34.5983	29.0903	-196.057	44.8659	-413.738	46.825	-580.963	51.36
	10	21.4641	1.0595		-31.7151	29.7284	-193.174	45.7885	-410.855	47.3332	-578.08	51.906
	10.1667	22.6648	0.4738		-28.8319	30.3664	-190.291	46.711	-407.971	47.8414	-575.197	52.5893
	10.3333	23.8615	1.1606		-25.9487	30.8671	-187.407	47.6336	-405.088	48.3496	-572.313	53.2727
	10.5	24.8976	1.1606		-23.0655	31.3678	-184.524	48.5562	-402.205	48.8578	-569.43	54.0933
	10.6667	26.6064	1.4215		-20.1823	31.8685	-181.641	49.4787	-399.322	49.3659	-566.547	54.9139
	10.8333	27.6897	1.3402		-17.2991	32.232	-178.758	50.264	-396.439	49.8741	-563.664	55.5973
	11	29.2588	1.0595		-14.416	32.5954	-175.875	51.0493	-393.555	50.3823	-560.78	56.4179
	11.1667	30.85	1.2536		-11.5328	32.8215	-172.991	51.9718	-390.672	50.8905	-557.897	57.2385
	11.3333	32.4393	1.1606		-8.6496	33.0477	-170.108	52.7571	-387.789	51.5359	-555.014	58.1964
	11.5	34.4531	1.8351		-5.7664	33.1365	-167.225	53.5424	-384.906	52.0441	-552.131	59.1544
	11.6667	36.2101	2.0654		-2.8832	33.2253	-164.342	54.465	-382.023	52.5523	-549.248	59.975
	11.8333	38.1603	3.7609		0	33.3142	-161.459	55.2502	-379.139	52.9232	-546.365	60.7956
	12	40.1165	2.3692		2.8832	33.2657	-158.576	56.0355	-376.256	53.4314	-543.481	61.7535
	12.1667	42.1656	2.2724		5.7664	33.2173	-155.692	56.6835	-373.373	53.9395	-540.598	62.7115
	12.3333	44.4922	2.8032		8.6496	33.1688	-152.809	57.3315	-370.49	54.585	-537.715	63.6694
	12.5	46.847	3.7309		11.5328	32.8458	-149.926	57.9795	-367.607	55.2305	-534.832	64.6273
	12.6667	49.4876	4.1035		14.416	32.5227	-147.043	58.6274	-364.724	55.876	-531.949	65.7225
	12.8333	52.2225	3.9926		17.2991	32.1997	-144.16	59.4127	-361.84	56.3841	-529.065	66.6805
	13	54.7434	4.9242		20.1823	31.7393	-141.276	60.198	-358.957	56.8923	-526.182	67.6384
	13.1667	57.7452	4.9242		23.0655	31.4163	-138.393	60.9833	-356.074	57.5378	-523.299	68.7336
	13.3333	60.6633	4.7855		25.9487	30.8186	-135.51	61.6312	-353.191	58.4579	-520.416	69.8288
	13.5	63.5146	6.3747		28.8319	30.221	-132.627	62.4165	-350.308	59.2406	-517.533	70.7867
	13.6667	66.2568	6.7842		31.7151	29.6234	-129.744	63.2018	-347.424	60.0234	-514.649	71.7447
	13.8333	68.9241	12.4375		34.5983	29.0257	-126.86	63.9871	-344.541	60.8062	-511.766	72.7026
	14	71.3254	18.0989		37.4815	28.2908	-123.977	64.635	-341.658	61.5889	-508.883	73.7978
	14.1667	74.0193	22.5157		40.3647	27.5559	-121.094	65.283	-338.775	62.3717	-506	74.893
	14.3333	76.5659	29.4691		43.2479	26.8209	-118.211	66.0683	-335.892	63.1545	-503.117	75.9882
	14.5	79.4342	36.5188		46.131	25.9487	-115.328	66.8536	-333.009	63.9372	-500.233	76.9462
	14.6667	82.7795	41.8986		49.0142	25.2138	-112.444	67.5016	-330.125	64.8573	-497.35	78.0414
	14.8333	85.9426	45.756		51.8974	24.4789	-109.561	68.1495	-327.242	65.6401	-494.467	79.1366
	15	89.6606	51.0552		54.7806	23.7439	-106.678	68.9348	-324.359	66.4228	-491.584	80.2318
	15.1667	93.6269	55.3349		57.6638	22.8717	-103.795	69.5828	-321.476	67.2056	-488.701	81.1897
	15.3333	97.8091	59.7403		60.547	21.9995	-100.912	70.2308	-318.592	68.1257	-485.818	82.285
	15.5	102.142	64.9287		63.4302	21.2645	-98.0285	70.8788	-315.709	68.9084	-482.934	83.3802
	15.6667	106.398	69.9362		66.3134	20.3923	-95.1453	71.5267	-312.826	69.6912	-480.051	84.3381
	15.8333	110.83	74.8713		69.1966	19.5201	-92.2621	72.1747	-309.943	70.474	-477.168	85.296
	16	115.454	79.7164		72.0798	18.9225	-89.3789	72.6854	-307.06	71.2567	-474.285	86.2539
	16.1667	120.289	85.0999		74.963	18.1875	-86.4957	73.1961	-304.177	72.0395	-471.402	87.2119
					77.8461	17.3153	-83.6125	73.8441	-301.293	72.9596	-468.518	88.3071
					80.7293	16.4431	-80.7293	74.3547	-298.41	74.0169	-465.635	89.265
					83.6125	15.5708	-77.8461	74.8654	-295.527	74.937	-462.752	90.0856
					86.4957	14.8359	-74.963	75.3761	-292.644	75.5825	-459.869	91.0436
					89.3789	14.101	-72.0798	75.8868	-289.761	76.3652	-456.986	92.0015
					92.2621	13.2288	-69.1966	76.3975	-286.877	77.148	-454.103	93.0967
					95.1453	12.3565	-66.3134	76.9082	-283.994	77.9308	-451.219	94.3292
					98.0285	11.6216	-63.4302	77.4189	-281.111	78.7135	-448.336	95.1499
					100.912	10.8867	-60.547	77.9295	-278.228	79.4963	-445.453	95.9705
					103.795	10.1517	-57.6638	78.3029	-275.345	80.2791	-442.57	96.7911
					106.678	9.4168	-54.7806	79.3628	-272.462	81.1991	-439.687	97.6117
					109.561	8.6819	-51.8974	79.7362	-269.578	81.9819	-436.803	98.4324
					112.444	7.9469	-49.0142	80.1096	-266.695	82.7647	-433.92	99.253
					115.328	7.0747	-46.131	80.483	-263.812	83.5474	-431.037	99.9363
					118.211	6.2025	-43.2479	80.9937	-260.929	84.3302	-428.154	100.894
					121.094	5.4676	-40.3647	81.5043	-258.046	84.9757	-425.271	101.715
					123.977	4.5953	-37.4815	81.8777	-255.162	85.7585	-422.387	102.398
					126.86	3.7231	-34.5983	82.2511	-252.279	86.5412	-419.504	103.082
					129.744	2.9882	-31.7151	82.6245	-249.396	87.324	-416.621	103.765
					132.627	2.2532	-28.8319	82.9979	-246.513	87.9695	-413.738	104.448
					135.51	1.7929	-25.9487	83.3713	-243.63	88.6149	-410.855	104.994
					138.393	1.3326	-23.0655	83.6074	-240.746	89.2604	-407.971	105.678
					141.276	0.8722	-20.1823	83.8435	-237.863	89.7686	-405.088	106.361
					144.16	0.4119	-17.2991	83.9423	-234.98	90.4141	-402.205	107.044
					147.043	-0.0485	-14.416	84.1784	-232.097	91.0595	-399.322	107.59
							-11.5328	84.2772	-229.214	91.705	-396.439	108.136
							-8.6496	84.376	-226.33	92.3505	-393.555	108.682
							-5.7664	84.4748	-223.447	93.1333	-390.672	109.091
							-2.8832	84.5736	-220.564	93.7787	-387.789	109.5
							0	84.5351	-217.681	94.2869	-384.906	110.046
							2.8832	84.4966	-214.798	94.9324	-382.023	110.592
							5.7664	83.7716	-211.915	95.4406	-379.139	111.138
							8.6496	83.7331	-209.031	95.9487	-376.256	111.547
							11.5328	83.6946	-206.148	96.5942	-373.373	111.956
							14.416	83.5189	-203.265	97.2397	-370.49	112.501
							17.2991	83.2058	-200.382	97.8852	-367.607	112.91
							20.1823	82.8927	-197.499	98.5306	-364.724	113.319
							23.0655	82.5796	-194.615	99.1761	-361.84	113.728
							25.9487	82.2665	-191.732	99.8216	-358.957	114.136
							28.8319	81.8161	-188.849	100.467	-356.074	114.545
							31.7151	81.3658	-185.966	101.112	-353.191	115.091
							34.5983	80.9154	-183.083	101.758	-350.308	115.775
							37.4815	80.465	-180.199	102.403	-347.424	116.321
							40.3647	80.0146	-177.316	103.049	-344.541	116.867
							43.2479	79.7015	-174.433	103.694	-341.658	117.413
							46.131	79.1139	-171.55	104.34	-338.775	117.959
							49.0142	78.5262	-168.667	104.985	-335.892	118.505
							51.8974	77.9385	-165.783	105.631	-333.009	118.914
							54.7806	77.3509	-162.9	106.002	-330.125	119.322
							57.6638	76.7632	-160.017	106.647	-327.242	120.006
							60.547	76.3128	-157.134	107.293	-324.359	120.552
							63.4302	75.8624	-154.251	107.938	-321.476	121.098
							66.3134	75.2748	-151.368	108.584	-318.592	121.644
							69.1966	74.6871	-148.484	109.229	-315.709	122.19
							72.0798	74.0994	-145.601	109.737	-312.826	122.736
							74.963	73.5117	-142.718	110.246	-309.943	123.282
							77.8461	72.7868	-139.835	110.891	-307.06	123.828
							80.7293	72.0618	-136.952	111.536	-304.177	124.374
							83.6125	71.3368	-134.068	112.045	-301.293	125.057
							86.4957	70.6119	-131.185	112.553	-298.41	125.878
							89.3789	70.0242	-128.302	113.198	-295.527	126.698
							92.2621	69.4365	-125.419	113.844	-292.644	127.382
							95.1453	68.7115	-122.536	114.489	-289.761	127.928
							98.0285	67.9866	-119.652	114.997	-286.877	128.474
							100.912	67.2616	-116.769	115.643	-283.994	129.02
							103.795	66.5366	-113.886	116.288	-281.111	129.703
							106.678	65.8117	-111.003	116.934	-278.228	130.387
							109.561	65.0867	-108.12	117.442	-275.345	131.07
							112.444	64.3617	-105.237	117.95	-272.462	131.753
							115.328	63.6368	-102.353	118.733	-269.578	132.437
							118.211	62.9118	-99.4701	119.378	-266.695	132.983
							121.094	62.1868	-96.5869	120.024	-263.812	133.529
							123.977	61.4619	-93.7037	120.532	-260.929	134.075
							126.86	60.8742	-90.8205	121.04	-258.046	134.758
							129.744	60.1492	-87.9373	121.548	-255.162	135.441
							132.627	59.4243	-85.0541	122.194	-252.279	135.988
							135.51	58.562	-82.1709	122.839	-249.396	136.534
							138.393	57.837	-79.2877	123.347	-246.513	137.08
							141.276	57.1121	-76.4045	123.856	-243.63	137.626
							144.16	56.3871	-73.5214	124.227	-240.746	138.034
							147.043	55.6621	-70.6382	124.735	-237.863	138.306
							149.926	54.9372	-67.755	125.106	-234.98	138.714
							152.809	54.0749	-64.8718	125.477	-232.097	139.123
							155.692	53.3499	-61.9886	125.847	-229.214	139.532
							158.576	52.4877	-59.1054	126.218	-226.33	139.941
							161.459	51.6254	-56.2222	126.589	-223.447	140.35
							164.342	50.7631	-53.339	126.96	-220.564	140.758
							167.225	49.9009	-50.4558	127.331	-217.681	141.03
							170.108	49.0386	-47.5726	127.702	-214.798	141.439
							172.991	48.1764	-44.6895	128.073	-211.915	141.847
							175.875	47.3141	-41.8063	128.306	-209.031	142.256
							178.758	46.3145	-38.9231	128.54	-206.148	142.665
							181.641	45.315	-36.0399	128.774	-203.265	143.073
							184.524	44.3154	-33.1567	129.007	-200.382	143.482
							187.407	43.3159	-30.2735	129.378	-197.499	143.754
							190.291	42.3163	-27.3903	129.612	-194.615	144.162
							193.174	41.1795	-24.5071	129.708	-191.732	144.571
							196.057	40.1799	-21.6239	129.804	-188.849	144.98
							198.94	39.1803	-18.7407	129.9	-185.966	145.389
							201.823	38.0435	-15.8575	129.997	-183.083	145.935
							204.707	37.0439	-12.9744	130.23	-180.199	146.481
							207.59	36.0444	-10.0912	130.327	-177.316	147.027
							210.473	34.9075	-7.208	130.423	-174.433	147.435
							213.356	33.908	-4.3248	130.519	-171.55	147.844
							216.239	32.9084	-1.4416	130.615	-168.667	148.253
							219.123	32.0461	1.4416	130.575	-165.783	148.799
							222.006	31.1839	4.3248	130.396	-162.9	149.345
							224.889	30.1843	7.208	130.355	-160.017	149.754
							227.772	29.1848	10.0912	130.177	-157.134	150.3
							230.655	28.1852	12.9744	129.999	-154.251	150.709
							233.538	27.0484	15.8575	129.82	-151.368	151.117
							236.422	25.9115	18.7407	129.642	-148.484	151.526
							239.305	24.7747	21.6239	129.464	-145.601	152.072
							242.188	23.6378	24.5071	129.423	-142.718	152.618
							245.071	22.5009	27.3903	129.382	-139.835	153.302
							247.954	21.3641	30.2735	129.066	-136.952	153.985
							250.838	20.2272	33.1567	128.888	-134.068	154.531
							253.721	19.2277	36.0399	128.709	-131.185	155.077
							256.604	18.0908	38.9231	128.531	-128.302	155.76
							259.487	16.954	41.8063	128.216	-125.419	156.444
							262.37	15.9544	44.6895	127.9	-122.536	156.99
							265.253	14.9549	47.5726	127.585	-119.652	157.536
							268.137	13.818	50.4558	127.269	-116.769	158.219
							271.02	12.8185	53.339	126.953	-113.886	158.902
							273.903	11.8189	56.2222	126.5	-111.003	159.586
							276.786	10.8193	59.1054	126.047	-108.12	160.269
							279.67	9.8198	61.9886	125.732	-105.237	160.815
							282.553	8.6829	64.8718	125.416	-102.353	161.498
							285.436	7.6834	67.755	124.963	-99.4701	162.182
							288.319	6.8211	70.6382	124.511	-96.5869	162.728
							291.202	5.9589	73.5214	124.058	-93.7037	163.411
							294.085	5.0966	76.4045	123.605	-90.8205	164.094
							296.969	4.097	79.2877	123.152	-87.9373	164.915
							299.852	3.2348	82.1709	122.699	-85.0541	165.598
							302.735	1.4114	85.0541	121.972	-82.1709	166.282
							305.618	0.5492	87.9373	121.244	-79.2877	166.828
							308.501	-0.0385	90.8205	120.654	-76.4045	167.511
									93.7037	120.064	-73.5214	168.194
									96.5869	119.474	-70.6382	168.74
									99.4701	118.746	-67.755	169.149
									102.353	118.293	-64.8718	169.558
									105.237	117.84	-61.9886	169.967
									108.12	117.25	-59.1054	170.375
									111.003	116.66	-56.2222	170.647
									113.886	116.07	-53.339	170.918
									116.769	115.617	-50.4558	171.19
									119.652	115.027	-47.5726	171.599
									122.536	114.436	-44.6895	172.007
									125.419	113.709	-41.8063	172.279
									128.302	112.982	-38.9231	172.55
									131.185	112.391	-36.0399	172.822
									134.068	111.664	-33.1567	172.956
									136.952	110.936	-30.2735	173.227
									139.835	110.209	-27.3903	173.361
									142.718	109.344	-24.5071	173.495
									145.601	108.617	-21.6239	173.63
									148.484	108.026	-18.7407	173.764
									151.368	107.299	-15.8575	173.623
									154.251	106.572	-12.9744	173.483
									157.134	105.844	-10.0912	173.48
									160.017	105.254	-7.208	173.477
									162.9	104.526	-4.3248	173.474
									165.783	103.799	-1.4416	173.47
									168.667	103.209	1.4416	173.467
									171.55	102.481	4.3248	173.327
									174.433	101.754	7.208	173.186
									177.316	101.026	10.0912	173.046
									180.199	100.299	12.9744	172.768
									183.083	99.5714	15.8575	172.49
									185.966	98.9813	18.7407	172.213
									188.849	98.3911	21.6239	171.935
									191.732	97.9382	24.5071	171.657
									194.615	97.6226	27.3903	171.38
									197.499	97.1697	30.2735	170.964
									200.382	96.7168	33.1567	170.549
									203.265	96.4012	36.0399	170.135
									206.148	95.9484	38.9231	169.857
									209.031	95.2209	41.8063	169.579
									211.915	94.6307	44.6895	169.301
									214.798	94.0405	47.5726	169.024
									217.681	93.4504	50.4558	168.746
									220.564	92.8602	53.339	168.331
									223.447	92.1327	56.2222	168.053
									226.33	91.4052	59.1054	167.775
									229.214	90.6777	61.9886	167.498
									232.097	89.9503	64.8718	167.357
									234.98	89.2228	67.755	167.217
									237.863	88.4953	70.6382	166.939
									240.746	87.7679	73.5214	166.661
									243.63	87.0404	76.4045	166.521
									246.513	86.3129	79.2877	166.38
									249.396	85.4481	82.1709	166.103
									252.279	84.5834	85.0541	165.962
									255.162	83.7186	87.9373	165.685
									258.046	82.8538	90.8205	165.544
									260.929	81.9891	93.7037	165.266
									263.812	80.987	96.5869	164.989
									266.695	80.2595	99.4701	164.574
									269.578	79.6693	102.353	164.159
									272.462	79.0792	105.237	163.881
									275.345	78.3517	108.12	163.466
									278.228	77.6242	111.003	162.913
									281.111	76.8967	113.886	162.499
									283.994	76.3066	116.769	161.809
									286.877	75.5791	119.652	161.119
									289.761	74.8516	122.536	160.43
									292.644	74.2614	125.419	159.877
									295.527	73.6713	128.302	159.325
									298.41	73.0811	131.185	158.773
									301.293	72.6282	134.068	158.083
									304.177	72.038	136.952	157.256
									307.06	71.4478	139.835	156.429
									309.943	70.8576	142.718	155.74
									312.826	70.1302	145.601	155.05
									315.709	69.2654	148.484	154.498
									318.592	68.5379	151.368	153.808
									321.476	67.8105	154.251	153.256
									324.359	67.2203	157.134	152.703
									327.242	66.3555	160.017	152.151
									330.125	65.4907	162.9	151.599
									333.009	64.626	165.783	150.909
									335.892	63.8985	168.667	150.357
									338.775	63.171	171.55	149.805
									341.658	62.4435	174.433	149.39
									344.541	61.7161	177.316	149.112
									347.424	60.9886	180.199	148.834
									350.308	60.2611	183.083	148.556
									353.191	59.5337	185.966	148.004
									356.074	58.6689	188.849	147.452
									358.957	57.8041	191.732	147.037
									361.84	56.9393	194.615	146.622
									364.724	56.2119	197.499	146.207
									367.607	55.4844	200.382	145.792
									370.49	54.7569	203.265	145.239
									373.373	54.0294	206.148	144.824
									376.256	53.4393	209.031	144.409
									379.139	52.8491	211.915	143.994
									382.023	52.2589	214.798	143.442
									384.906	51.6687	217.681	142.89
									387.789	51.2158	220.564	142.337
									390.672	50.763	223.447	141.648
									393.555	50.1728	226.33	141.095
									396.439	49.5826	229.214	140.543
									399.322	48.9924	232.097	140.128
									402.205	48.4022	234.98	139.576
									405.088	47.8121	237.863	139.023
									407.971	47.2219	240.746	138.471
									410.855	46.4944	243.63	137.919
									413.738	45.7669	246.513	137.366
									416.621	45.1768	249.396	136.677
									419.504	44.5866	252.279	135.987
									422.387	43.8591	255.162	135.435
									425.271	43.1316	258.046	134.883
									428.154	42.4042	260.929	134.33
									431.037	41.814	263.812	133.915
									433.92	41.0865	266.695	133.226
									436.803	40.2217	269.578	132.399
									439.687	39.2197	272.462	131.709
									442.57	38.2176	275.345	131.157
									445.453	37.2155	278.228	130.467
									448.336	36.2135	281.111	129.64
									451.219	35.2114	283.994	128.951
									454.103	34.2093	286.877	128.261
									456.986	33.2073	289.761	127.571
									459.869	32.0679	292.644	126.882
									462.752	30.7913	295.527	126.192
									465.635	29.5146	298.41	125.503
									468.518	28.238	301.293	124.813
									471.402	27.0986	304.177	124.123
									474.285	25.822	307.06	123.434
									477.168	24.5453	309.943	122.881
									480.051	23.2686	312.826	122.329
									482.934	21.992	315.709	121.777
									485.818	20.7153	318.592	121.224
									488.701	19.3014	321.476	120.672
									491.584	17.7501	324.359	119.983
									494.467	16.3362	327.242	119.43
									497.35	14.9223	330.125	119.015
									500.233	13.6456	333.009	118.326
									503.117	12.3689	335.892	117.636
									506	10.955	338.775	116.946
									508.883	9.541	341.658	116.531
									511.766	8.1271	344.541	116.116
									514.649	6.8504	347.424	115.564
									517.533	5.4365	350.308	115.012
									520.416	4.1598	353.191	114.459
									523.299	2.8832	356.074	113.907
									526.182	-0.041	358.957	113.355
											361.84	112.665
											364.724	111.975
											367.607	111.423
											370.49	110.871
											373.373	110.181
											376.256	109.492
											379.139	108.802
											382.023	108.112
											384.906	107.56
											387.789	107.008
											390.672	106.455
											393.555	105.903
											396.439	105.351
											399.322	104.936
											402.205	104.383
											405.088	103.831
											407.971	103.279
											410.855	102.727
											413.738	102.174
											416.621	101.484
											419.504	100.658
											422.387	99.968
											425.271	99.2784
											428.154	98.5888
											431.037	97.8992
											433.92	97.2096
											436.803	96.5199
											439.687	95.8303
											442.57	95.1407
											445.453	94.3138
											448.336	93.4869
											451.219	92.66
											454.103	91.9704
											456.986	91.1435
											459.869	90.3166
											462.752	89.4897
											465.635	88.6627
											468.518	87.9731
											471.402	87.2835
											474.285	86.4566
											477.168	85.6297
											480.051	84.9401
											482.934	84.2505
											485.818	83.5609
											488.701	82.8712
											491.584	82.0443
											494.467	81.2174
											497.35	80.5278
											500.233	79.7009
											503.117	78.7367
											506	77.7725
											508.883	76.8083
											511.766	75.8441
											514.649	74.7426
											517.533	73.7784
											520.416	72.8142
											523.299	71.85
											526.182	70.8858
											529.065	69.7843
											531.949	68.6828
											534.832	67.5813
											537.715	66.6171
											540.598	65.5156
											543.481	64.4141
											546.365	63.3126
											549.248	62.2111
											552.131	61.1096
											555.014	60.1454
											557.897	58.9066
											560.78	57.8051
											563.664	56.8409
											566.547	56.014
											569.43	55.1871
											572.313	54.2229
											575.197	53.396
											578.08	52.5691
											580.963	51.7422
											583.846	50.7779
											586.729	49.8137
											589.612	48.9868
											592.496	48.1599
											595.379	47.4703
											598.262	46.6434
											601.145	45.8165
											604.028	44.9896
											606.912	44.0254
											609.795	43.1985
											612.678	42.5089
											615.561	41.8192
											618.444	40.855
											621.327	39.8908
											624.211	38.9266
											627.094	37.9624
											629.977	36.9982
											632.86	36.034
											635.744	34.9325
											638.627	33.6937
											641.51	32.4549
											644.393	31.2162
											647.276	29.9774
											650.159	28.7386
											653.043	27.3625
											655.926	25.8491
											658.809	24.3357
											661.692	22.9596
											664.575	21.3089
											667.459	19.6583
											670.342	17.8703
											673.225	15.8077
											676.108	13.0587
											678.991	10.7216
											681.875	8.3844
											684.758	6.0473
											687.641	3.7101
											690.524	1.3729
											693.407	-0.0031
