# Supplementary material for: Spatiotemporal establishment of dense bacterial colonies growing on hard agar
Source: eLife. 2019 Mar 11;8:e41093. doi: 10.7554/eLife.41093 (PMC6411370; doi:10.7554/eLife.41093)
Supplement: Figure 1—figure supplement 1—source data 1. [file elife-41093-fig1-figsupp1-data1.xlsx]

## Sheet: Figure 1--supplement 1 Data
	Figure 1--Supplement 1A Data							Figure 1--Supplement 1B Data							Figure 1--Supplement 1C Data							Figure 1--Supplement 1D Data							Figure 1--Supplement 1E Data					Figure 1--Supplement 1F Data
	Experiment 1		Experiment 2		Experiment 3			Experiment 1		Experiment 2		Experiment 3			Experiment 1		Experiment 2		Experiment 3			Experiment 1		Experiment 2		Experiment 3			Experiment 1		Experiment 2				VR (μm/h)
	t (h)	R (μm)	t (h)	R (μm)	t (h)	R (μm)		t (h)	R (μm)	t (h)	R (μm)	t (h)	R (μm)		t (h)	R (μm)	t (h)	R (μm)	t (h)	R (μm)		t (h)	R (μm)	t (h)	R (μm)	t (h)	R (μm)		t (h)	R (μm)	t (h)	R (μm)		Repeat 1	43.596
	12.683	234.05	17.917	486.75	26.317	1295.7		13.117	135.51	18.767	542.04	25.983	1164.8		13.6	74.963	19.617	614.12	33.817	1833.7		20.067	617	27.133	1280.1	31.633	1695.3		14.917	138.39	34.633	1712.6		Repeat 2	38.266
	14.1	203.52	18.833	598.69	27.067	1356.8		14.333	155.69	20.75	807.3	27.783	1317.6		14.8	172.03	20.717	717.91	34.867	1914.4		21.367	746.75	28.45	1386.8	33.783	1888.5		16.167	210.47	38.667	2207.6		Repeat 3	42.726
	15.6	244.22	19.833	739.46	28.05	1416.2		16.067	245.07	22.067	885.14	28.933	1412.8		15.917	204.04	21.683	813.06	36.35	2035.5		22.817	893.79	29.917	1507.9	35.85	2029.8		17.667	294.09	39.717	2223.4		Repeat 4	44.947
	17.167	376.51	21.4	873.44	29.65	1597.6		17.617	389.23	23.4	1066.8	30.467	1542.5		17.167	289.76	22.983	922.62	37.383	2081.7		24.567	1052.4	31.567	1660.7				19.533	438.24	40.75	2337.9		Repeat 5	44.663
	18.517	552.9	22.567	971.81				19.167	576.64	25.133	1078.3	32.217	1620.4		18.833	480.83	24.267	1035.1				26.783	1228.2						21.667	628.54	44.333	2433.4
	19.45	668.22	24.117	1109.2				20.45	740.98	26.683	1213.8	33.783	1750.1		19.933	637.96	25.933	1159				28.917	1404.1						23.833	824.59
			25.7	1210.9				34.4	1747.2	28.25	1340.7	35.35	1888.5		21.383	813.94	27.033	1251.3											21.567	617
			27.067	1256.7						43.5	2303.7	50.6	2788				28.483	1366.6											22.867	746.75
			28.017	1390.7													29.517	1438.7											24.317	893.79
																													26.067	1052.4
																													28.283	1228.2
																													30.417	1404.1
																													28.633	1280.1
																													29.95	1386.8
																													31.417	1507.9
																													33.067	1660.7
																													33.133	1695.3
																													35.283	1888.5
																													37.35	2029.8
	Figure 1--Supplement 1G Data							Figure 1--Supplement 1H Data							Figure 1--Supplement 1I Data							Figure 1--Supplement 1J Data							Figure 1--Supplement 1K Data					Figure 1--Supplement 1L Data
	Experiment 1		Experiment 2		Experiment 3			Experiment 1		Experiment 2		Experiment 3			Experiment 1		Experiment 2		Experiment 3			Experiment 1		Experiment 2		Experiment 3			Experiment 1		Experiment 2				VH (μm/h)
	t (h)	H (μm)	t (h)	H (μm)	t (h)	H (μm)		t (h)	H (μm)	t (h)	H (μm)	t (h)	H (μm)		t (h)	H (μm)	t (h)	H (μm)	t (h)	H (μm)		t (h)	H (μm)	t (h)	H (μm)	t (h)	H (μm)		t (h)	H (μm)	t (h)	H (μm)		Repeat 1	11.321
	12.683	5.2584	17.917	63.677	26.317	157.12		13.117	0.89766	25.983	146.44	18.767	64.231		13.6	4.4953	20.217	84.69	33.817	172.85		20.067	84.574	27.133	167.84	31.633	172.36		14.917	12.354	34.633	187.17		Repeat 2	12.884
	14.1	9.4474	18.833	66.239	27.067	161.52		14.333	16.311	27.783	156.66	20.75	90.637		14.8	14.405	21.317	96.421	34.867	168.32		21.367	104.72	28.45	173.76	33.783	181.3		16.167	19.859	38.667	202.02		Repeat 3	11.809
	15.6	24.413	19.833	81.969	28.05	168.31		16.067	28.338	28.933	162.79	22.067	112.88		15.917	28.281	22.283	105.72	36.35	174.5		22.817	118.43	29.917	179.73	35.85	190.11		17.667	33.314	39.717	202.51		Repeat 4	12.256
	17.167	44.729	21.4	98.524	29.65	171.96		17.617	46.61	30.467	177.23	23.4	134.36		17.167	44.341	23.583	116.84	37.383	170.25		24.567	130.62	31.567	180.64				19.533	62.55	40.75	211.22		Repeat 5	12.638
	18.517	59.066	22.567	110.17				19.167	70.283	32.217	182.18	25.133	148.43		18.833	63.586	24.867	129.71				26.783	143.44						21.667	95.164	44.333	219.33
	19.45	69.495	24.117	124.95				20.45	91.792	33.783	186.85	26.683	154.99		19.933	77.843	26.533	135.1				28.917	152.89						23.833	122.55
			25.7	128.26				34.4	187.58	35.35	195.28	28.25	162.95		21.383	93.557	27.633	145.16											21.567	84.574
			27.067	135.97						50.6	207.92	43.5	220.31				29.083	153.08											22.867	104.72
			28.017	140.22													30.117	156.21											24.317	118.43
																													26.067	130.62
																													28.283	143.44
																													30.417	152.89
																													33.133	172.36
																													35.283	181.3
																													37.35	190.11
