# Supplementary material for: Spatiotemporal establishment of dense bacterial colonies growing on hard agar
Source: eLife. 2019 Mar 11;8:e41093. doi: 10.7554/eLife.41093 (PMC6411370; doi:10.7554/eLife.41093)
Supplement: Figure 9—source data 1. [file elife-41093-fig9-data1.xlsx]

## Sheet: Figure 9 Data
	DATA for Fig. 9C in the paper				DATA for Fig. 9D in the paper
	Glucose Conc (mM)	VR (μm/h)	VH (μm/h)		Agar Conc (%)	VR (μm/h)	VH (μm/h)
	5.5	39.681	7.2513		0.5	57.941	11.367
	11	43.211	11.249		1	50.259	12.38
	16.5	43.172	14.737		1.5	45.152	12.383
	22	48.013	14.671		2	35.489	12.809
	27.5	50.675	15.575		2.5	33.684	12.697
